# Supplementary material for: A Similar Nonclinical Safety Evaluation of Prev(e)nar 13 in a Multi-Dose Formulation Containing the Preservative 2-Phenoxyethanol
Source: Vaccines (Basel). 2025 Apr 30;13(5):486. doi: 10.3390/vaccines13050486 (PMC12115998; doi:10.3390/vaccines13050486)
Supplement: Supplementary file 1 [file vaccines-13-00486-s001.zip]

Archive with 1 entries (1 files):
- vaccines-3558030-supplementary.pdf
